# Supplementary material for: Development and Characterization of Two Wheat–Rye Introgression Lines with Resistance to Stripe Rust and Powdery Mildew
Source: Int J Mol Sci. 2024 Oct 30;25(21):11677. doi: 10.3390/ijms252111677 (PMC11546993; doi:10.3390/ijms252111677)
Supplement: Supplementary file 1 [file ijms-25-11677-s001.zip]

Archive with 1 entries (1 files):
- ijms-3192175-supplementary.pdf
